# Supplementary material for: Protein-based pan-RAS inhibitor induces tumor regression in female mice via IFNγ and CD8+ T cell-dependent tumor necrosis
Source: Nat Commun. 2026 May 16;17:6495. doi: 10.1038/s41467-026-73300-z (PMC13376784; doi:10.1038/s41467-026-73300-z)
Supplement: Supplementary file 3 — Supplementary Data 1 [file 41467_2026_73300_MOESM3_ESM.xlsx]

## Sheet: EC50
			EC50 (pM)				EC50 (nM)			log10 EC50 (pM)				log 10 EC50 (nM)
cell line	origin	RAS mutation	RRSP-DTB	RRSP-RBD-DTB	TpeL-DTf	dipthelia toxin	RRSP-TAT	RRSP-v1-TAT		RRSP-DTB	RRSP-RBD-DTB	TpeL-DTf	dipthelia toxin	RRSP-TAT	RRSP-v1-TAT
HOS	human	WT*	1.11785	0.101082	158.815	0.0362654	>2000	118.632		0.0483821	-0.995325	2.20089	-1.44051	3.3	2.0742
Rh30	human	WT*	4.85115	0.376151	0.285438	0.035125	>2000	133.409		0.685845	-0.424637	-0.544489	-1.45438	3.3	2.12519
Rh41	human	WT*	>10000	>10000	>100000	22.7792	>2000	>2000		4	4	5	1.35754	3.3	3.3
BxPC-3	human	WT*	23.0361	3.19314	39020.5	0.152776	>2000	>2000		1.36241	0.504218	4.59129	-0.815943	3.3	3.3
PC-3	human	WT*	>10000	>10000	>100000	1.11744	>2000	>2000		4	4	5	0.0482255	3.3	3.3
DU145	human	WT*	4.2235	0.8948	603.732	0.197893	>2000	559.67		0.625673	-0.048274	2.78084	-0.703569	3.3	2.74793
Mewo	human	WT*	154.497	4.29585	118.386	0.818946	>2000	>2000		2.18892	0.633049	2.0733	-0.0867448	3.3	3.3
OVCAR-3	human	WT*	20.908	4.34298	2949.69	1.09944	>2000	1764.73		1.32031	0.637788	3.46978	0.0411716	3.3	3.24668
H522	human	WT*	>10000	>10000	2460.28	3.08673	>2000	>2000		4	4	3.39098	0.489498	3.3	3.3
OUMS-23	human	WT*	>10000	>10000	>100000	2.3605	>2000	>2000		4	4	5	0.373004	3.3	3.3
A2058	human	WT*	>10000	1617.61	>100000	0.188544	>2000	>2000		4	3.20887	5	-0.724588	3.3	3.3
WiDr (HT-29)	human	WT*	35.251	7.55365	29404.1	1.17114	>2000	>2000		1.54717	0.878157	4.46841	0.0686097	3.3	3.3
SW48	human	WT*	>10000	>10000	>100000	5.39196	>2000	>2000		4	4	5	0.731747	3.3	3.3
253JB-V	human	WT*	5.54275	0.711567	332.833	1.26341	>2000	1314.2		0.743725	-0.147784	2.52223	0.101543	3.3	3.11866
SW480	human	KRAS G12V*	252.376	1.17321	1155.84	5.49302	>2000	>2000		2.40205	0.0693772	3.0629	0.739811	3.3	3.3
PANC-1	human	KRAS G12D*	>10000	26.689	>100000	0.208889	>2000	>2000		4	1.42633	5	-0.680084	3.3	3.3
MIA PaCa-2	human	KRAS G12C*	29.6762	0.525318	584.978	4.48682	>2000	1567.49		1.47241	-0.279578	2.76714	0.651939	3.3	3.1952
T24	human	HRAS G12V*	38.7651	0.931122	3632.13	0.114722	>2000	237.439		1.58844	-0.0309934	3.56016	-0.940353	3.3	2.37555
RD	human	NRAS Q61H*	0.792496	0.00528235	7.23103	0.90903	>2000	87.0943		-0.101003	-2.27717	0.8592	-0.0414216	3.3	1.93999
A-549	human	KRAS G12S*	2670.94	10.9638	3964.17	6.26702	>2000	>2000		3.42666	1.03996	3.59815	0.797061	3.3	3.3
SW620	human	KRAS G12V*	157.263	1.11794	678.592	0.421241	>2000	>2000		2.19663	0.0484199	2.83161	-0.37547	3.3	3.3
QGP-1	human	KRAS G12V*	626.796	0.815599	570.975	21.2684	>2000	686.514		2.79713	-0.0885231	2.75662	1.32773	3.3	2.83665
SW837	human	KRAS G12C*	6.47385	0.697846	61.3351	0.207194	>2000	547.848		0.811163	-0.15624	1.78771	-0.683624	3.3	2.73866
Lovo	human	KRAS G13D*	103.714	5.15464	>100000	5.56442	>2000	>2000		2.01584	0.712199	5	0.74542	3.3	3.3
143B	human	KRAS G12S, A59T*	21.8366	0.154808	>100000	0.200397	>2000	119.339		1.33918	-0.810206	5	-0.69811	3.3	2.07678
DLD-1	human	KRAS G13D*	222.964	7.03955	552.144	0.184464	>2000	>2000		2.34823	0.847545	2.74205	-0.734088	3.3	3.3
HCT 116	human	KRAS G13D*	146.29	1.06264	1514.31	0.356777	>2000	>2000		2.16522	0.0263868	3.18021	-0.447603	3.3	3.3
B16-F10	mouse	WT**	NA	>10000	NA	NA	>2000	>2000		NA	4	NA	NA	3.3	3.3
4T1	mouse	WT**	NA	>10000	NA	NA	>2000	938.34		NA	4	NA	NA	3.3	2.97236
RenCa	mouse	WT**	NA	>10000	NA	NA	>2000	>2000		NA	4	NA	NA	3.3	3.3
MC-38	mouse	WT**	NA	>10000	NA	NA	>2000	>2000		NA	4	NA	NA	3.3	3.3
MB49	mouse	KRAS-G12S**	NA	>10000	NA	NA	>2000	>2000		NA	4	NA	NA	3.3	3.3
3LL (LL/2)	mouse	KRAS-G12C, NRAS-Q61H**	NA	6337.77	NA	NA	>2000	589.959		NA	3.80194	NA	NA	3.3	2.77082
CT26	mouse	KRAS-G12D, V8M**	NA	8404.19	NA	NA	>2000	162.16		NA	3.9245	NA	NA	3.3	2.20994
Colon-26	mouse	KRAS-G12D, V8M**	NA	>10000	NA	NA	>2000	657.822		NA	4	NA	NA	3.3	2.81811
		*from DepMap database
		**from KRAS exon 2 sequencing results of extracted DNA and literature (see the sheet 'Cell line data')

## Sheet: Cell line data
				Oncogenic mutations*
cell line	supplier	origuin	Cancer type	RAS mutations	RAS pathway mutations	other mutations	Cellosaurus_link	Depmap link	Other references
HOS	IFO50106	human	Osteosarcoma	none	none	CDKN2A,TP53	https://www.cellosaurus.org/CVCL_0312	https://depmap.org/portal/cell_line/ACH-000613?tab=overview
Rh30	ATCC CRL-2061	human	Rhabdomyosarcoma	none	none	FOXO1-PAX3,RARA,TP53	https://www.cellosaurus.org/CVCL_0041	https://depmap.org/portal/cell_line/ACH-000833?tab=overview
Rh41	gift from Akao Yukihiro (Gifu University)	human	Rhabdomyosarcoma	none	none	FOXO1-PAX3	https://www.cellosaurus.org/CVCL_2176	https://depmap.org/portal/cell_line/ACH-000100?tab=overview
BxPC-3	ATCC CRL-1687	human	Pancreatic Adenocarcinoma	none	BRAF_V487_P492fs	CDKN2A,SMAD4,TP53	https://www.cellosaurus.org/CVCL_0186	https://depmap.org/portal/cell_line/ACH-000535?tab=overview
PC-3	JCRB9110	human	Prostate Adenocarcinoma	none	none	TP53	https://www.cellosaurus.org/CVCL_0035	https://depmap.org/portal/cell_line/ACH-000090?tab=overview
DU145	RCB2143	human	Prostate Adenocarcinoma	none	STK11 K178fs hom	CDKN2A,RB,TP53	https://www.cellosaurus.org/CVCL_0105	https://depmap.org/portal/cell_line/ACH-000979?tab=overview
Mewo	JCRB0066	human	Melanoma	none	MAPK3 P246S het	CDKN2B,FGFR1,TP53	https://www.cellosaurus.org/CVCL_0445	https://depmap.org/portal/cell_line/ACH-000987?tab=overview
OVCAR-3	RCB2135	human	Ovarian Epithelial Tumor	none	none	TP53	https://www.cellosaurus.org/CVCL_0465	https://depmap.org/portal/cell_line/ACH-000001?tab=overview
H522	ATCC CRL-5810	human	Non-Small Cell Lung Cancer	none	none	TP53	https://www.cellosaurus.org/CVCL_1567	https://depmap.org/portal/cell_line/ACH-000343?tab=overview
OUMS-23	JCRB1022	human	Colorectal Adenocarcinoma	none	BRAF V600E het.	APC,TP53	https://www.cellosaurus.org/CVCL_3088	https://depmap.org/portal/cell_line/ACH-000296?tab=overview
A2058	IFO50276	human	Melanoma	none	BRAF V600E het. MAP2K1 P124S	TERT,TP53,TP63,PTEN	https://www.cellosaurus.org/CVCL_1059	https://depmap.org/portal/cell_line/ACH-000788?tab=overview
WiDr (HT-29)	JCRB0224	human	Colorectal Adenocarcinoma	none	BRAF V600E het, PIK3CA P449T het	APC, SMAD4, TP53	https://www.cellosaurus.org/CVCL_0320	https://depmap.org/portal/cell_line/ACH-000552?tab=overview
SW48	ATCC CCL-231	human	Colorectal Adenocarcinoma	none	MAP2K1 Q659P H119Y, PIK3CA G914R	ACVR2A,APC,B2M,CTNNB1,TGFBR2,MED12	https://www.cellosaurus.org/CVCL_1724	https://depmap.org/portal/cell_line/ACH-000958?tab=overview
253JB-V	gift from Akao Yukihiro (Gifu University)	human	Bladder Urothelial Carcinoma	none	PIK3C E545G hom/het?		https://www.cellosaurus.org/CVCL_7937	https://depmap.org/portal/cell_line/ACH-000026?tab=overview
SW480	RCB1959	human	Colorectal Adenocarcinoma	KRAS G12V hom	none	APC, TP53	https://www.cellosaurus.org/CVCL_0546	https://depmap.org/portal/cell_line/ACH-000842?tab=overview
PANC-1	RCB2095	human	Pancreatic Adenocarcinoma	KRAS G12D het	none	CDKN2A, TP53	https://www.cellosaurus.org/CVCL_0480	https://depmap.org/portal/cell_line/ACH-000164?tab=overview
MIA PaCa-2	JCRB0070	human	Pancreatic Adenocarcinoma	KRAS G12C hom	none	CDKN2A,TP53	https://www.cellosaurus.org/CVCL_0428	https://depmap.org/portal/cell_line/ACH-000601?tab=overview
T24	JCRB0711	human	Bladder Urothelial Carcinoma	HRAS G12V hom	none	TERT,TP53	https://www.cellosaurus.org/CVCL_0554	https://depmap.org/portal/cell_line/ACH-000018?tab=overview
RD	JCRB9072	human	Rhabdomyosarcoma	NRAS Q61H het	none	TP53	https://www.cellosaurus.org/CVCL_1649	https://depmap.org/portal/cell_line/ACH-000169?tab=overview
A-549	JCRB0076	human	Non-Small Cell Lung Cancer	KRAS G12S homo	STK11 Q37* hom	TP53,KEAP1	https://www.cellosaurus.org/CVCL_0023	https://depmap.org/portal/cell_line/ACH-000681?tab=overview
SW620	KAC EC87051203-F0	human	Colorectal Adenocarcinoma	KRAS G12V hom	none	APC,TP53	https://www.cellosaurus.org/CVCL_0547	https://depmap.org/portal/cell_line/ACH-000651?tab=overview
QGP-1	JCRB0183	human	Pancreatic Neuroendocrine Tumor	KRAS G12V het	none	APC,TP53	https://www.cellosaurus.org/CVCL_3143	https://depmap.org/portal/cell_line/ACH-000347?tab=overview
SW837	JCRB9115	human	Colorectal Adenocarcinoma	KRAS G12C het	none	APC,FBXW7,TP53	https://www.cellosaurus.org/CVCL_1729	https://depmap.org/portal/cell_line/ACH-000421?tab=overview
Lovo	JCRB9083	human	Colorectal Adenocarcinoma	KRAS G13D het	PIK3CB E1051K het/hom?	ACVR2A,APC,B2M,FBXW7,SMAD2,TGFBR2,TP53	https://www.cellosaurus.org/CVCL_0399	https://depmap.org/portal/cell_line/ACH-000950?tab=overview
143B	ATCC CRL-8303	human	Osteosarcoma	KRAS G12S, A59T	none	CDKN2A,TP53	https://www.cellosaurus.org/CVCL_2270	https://depmap.org/portal/cell_line/ACH-001001?tab=overview
DLD-1	JCRB9094	human	Colorectal Adenocarcinoma	KRAS G13D hom or het	PI3KCA E545K, D549N hom/het?	ACVR2A,APC,B2M,EP300,TGFBR2,TP53,RPS6KA4,IDH1,ERBB3	https://www.cellosaurus.org/CVCL_0248	https://depmap.org/portal/cell_line/ACH-001061?tab=overview
HCT 116	RCB2979	human	Colorectal Adenocarcinoma	KRAS G13D het	PIK3CA H1047R het	CTNNB1 and many	https://www.cellosaurus.org/CVCL_0291	https://depmap.org/portal/cell_line/ACH-000971?tab=overview
B16-F10	RCB2630	mouse C57BL/6	Melanoma	KRAS-WT**			https://www.cellosaurus.org/CVCL_0159		Zhong, Wenyan, et al. "Comparison of the molecular and cellular phenotypes of common mouse syngeneic models with human tumors." Bmc Genomics 21 (2020): 1-17.
4T1	ATCC CRL-2539	mouse BALB/c	Breast cancer	KRAS-WT**			https://www.cellosaurus.org/CVCL_0125		Zhong, Wenyan, et al. "Comparison of the molecular and cellular phenotypes of common mouse syngeneic models with human tumors." Bmc Genomics 21 (2020): 1-17.
RenCa	ATCC CRL-2947	mouse BALB/c	Renal cancer	KRAS-WT**			https://www.cellosaurus.org/CVCL_2174		Zhong, Wenyan, et al. "Comparison of the molecular and cellular phenotypes of common mouse syngeneic models with human tumors." Bmc Genomics 21 (2020): 1-17.
MC-38	Kerafast ENH204-FP	mouse C57BL/6	Colon cancer	KRAS-WT**			https://www.cellosaurus.org/CVCL_B288		Zhong, Wenyan, et al. "Comparison of the molecular and cellular phenotypes of common mouse syngeneic models with human tumors." Bmc Genomics 21 (2020): 1-17.
MB49	gift from Akao Yukihiro (Gifu University)	mouse C57BL/6	Bladder cancer	KRAS-G12S**			https://www.cellosaurus.org/CVCL_7076		Molina-Arcas, Miriam, et al. "Development of combination therapies to maximize the impact of KRAS-G12C inhibitors in lung cancer." Science translational medicine 11.510 (2019): eaaw7999.
3LL (LL/2)	JCRB1348	mouse C57BL/6	Lung cancer	KRAS-G12C** and NRAS-Q61H			https://www.cellosaurus.org/CVCL_5653		Ahmad, Imran, Owen J. Sansom, and Hing Y. Leung. "Exploring molecular genetics of bladder cancer: lessons learned from mouse models." Disease models & mechanisms 5.3 (2012): 323-332.
CT26	ATCC CRL-2638	mouse BALB/c	Colon cancer	KRAS-G12D, V8M**			https://www.cellosaurus.org/CVCL_7254		Zhong, Wenyan, et al. "Comparison of the molecular and cellular phenotypes of common mouse syngeneic models with human tumors." Bmc Genomics 21 (2020): 1-17.
Colon-26	RCB2657	mouse BALB/c	Colon cancer	KRAS-G12D, V8M**			N/A		Sato, Yosuke, et al. "Tumor-immune profiling of CT-26 and Colon 26 syngeneic mouse models reveals mechanism of anti-PD-1 response." BMC cancer 21 (2021): 1-12.
				*from DepMap for human cell lines
				**from KRAS exon 2 sequencing results of extracted DNA
