# Supplementary material for: Protein-based pan-RAS inhibitor induces tumor regression in female mice via IFNγ and CD8+ T cell-dependent tumor necrosis
Source: Nat Commun. 2026 May 16;17:6495. doi: 10.1038/s41467-026-73300-z (PMC13376784; doi:10.1038/s41467-026-73300-z)
Supplement: Supplementary file 4 — Supplementary Data 2 [file 41467_2026_73300_MOESM4_ESM.xlsx]

## Sheet: Sheet1
		Cell Viability (%) of CT-26 colon cancer cells (KRAS-G12D)
		at 200 nM (1)		at 2000 nM (2)		sum (1+2)
ID	name	average	stdev	average	stdev	average	stdev
1	[RRSP]-[cRaf-v1]-GS12-[TAT]	83.1484	0.179138	34.5018	0.872322	117.65	0.890526
2	[RRSP]-[cRaf-v1]-GS18-[TAT]	75.2784	2.13407	29.7306	1.13973	105.009	2.41935
3	[RRSP]-GS15-[TAT]	94.6074	2.47937	73.0864	3.46852	167.694	4.26355
4	[RRSP]-[cRaf-v1]-GS15-[TAT]	76.1081	4.11757	29.2056	2.24571	105.314	4.69016
5	[RRSP]-[cRaf-v1]-GS15-[TAT] (Lot #2)	78.0632	4.83152	35.5445	1.27733	113.608	4.99752
6	[RRSP]-GS15-[TAT] (Lot #2)	94.5596	2.56764	72.6624	0.199907	167.222	2.57541
7	[RRSP]-[cRaf-v1]-[R8]	81.1455	1.85888	35.3187	1.66416	116.464	2.49497
8	[RRSP]-[cRaf-v1]-[GET]	74.3292	0.345294	16.3973	0.861937	90.7265	0.928528
9	[RRSP]-[cRaf-v1]-[R10]	79.6953	3.16217	38.4965	0.186926	118.192	3.16769
10	[RRSP]-[cRaf-v1]-[R12]	78.1202	1.0229	47.9214	0.316736	126.042	1.07082
11	[Pen]-[RRSP]-[cRaf-v1]	80.5801	2.75197	49.5296	5.60779	130.11	6.24665
12	[TAT]-[RRSP]-[cRaf-v1]	71.7573	2.86101	33.0369	5.10412	104.794	5.85128
13	[RRSP]-[cRaf]-[TAT]	86.618	3.12842	85.9369	1.14752	172.555	3.33224
14	[RRSP]-[RASSF5]-[TAT]	88.1252	1.18906	90.3851	1.23839	178.51	1.71682
15	[RRSP]-[K27]-[TAT]	86.8034	0.202503	40.6462	1.05665	127.45	1.07588
16	[RRSP]-[RalGDS]-[TAT]	89.4506	1.72907	97.0581	3.57756	186.509	3.97349
17	[RRSP]-[Afadin]-[TAT]	75.3114	3.16217	63.0961	2.63254	138.407	4.11456
18	[RRSP]-[RIN1]-[TAT]	88.2317	0.540009	96.5074	2.09254	184.739	2.16109
19	[RRSP]-[cRaf-v12]-[TAT]	75.0395	0.0966277	46.0613	5.34374	121.101	5.34461
20	[RRSP]-[225-3]-[TAT]	86.7217	3.48983	69.8976	2.8831	156.619	4.52672
21	[RRSP]-[cRaf-v1]-[Pen]	78.486	1.31683	74.4119	1.05616	152.898	1.68806
22	[RRSP]-[cRaf-v1]-[TP10]	90.3144	0.629204	64.4379	3.5977	154.752	3.6523
23	[RRSP]-[cRaf-v1]-[MAP]	88.2392	1.87413	55.2345	0.343815	143.474	1.9054
24	[RRSP]-[cRaf-v1]-[CPP44]	73.5586	0.44269	48.494	1.31009	122.053	1.38286
25	[RRSP]-[cRaf-v1]-[CPP2]	72.3828	0.617968	36.5243	0.107863	108.907	0.627311
26	[RRSP]-[cRaf-v1]-[PTD4]	89.2339	0.943805	51.4305	0.8292	140.664	1.25632
27	[RRSP]-[cRaf-v1]-[M918]	70.6539	1.74604	81.9977	5.10104	152.652	5.39159
28	[RRSP]-[cRaf-v1(R88A/H89A)]-[TAT]	88.9971	1.26065	65.0957	0.946052	154.093	1.57615
29	[RRSP]-[cRaf-v1]-GS15-[TAT] (Lot #3)	69.1031	2.52805	34.2854	0.689877	103.388	2.62049
30	[RRSP]-[cRaf-v1]-[CPP44] (Lot #2)	69.8134	4.60667	50.5311	2.26738	120.344	5.13443
31	[RRSP]-[cRaf-v1(R88A/H89A)]-[TAT] (Lot #2)	85.4013	0.179772	76.0136	3.25838	161.415	3.26333
32	[RRSP]-[12VC1]-[TAT]	88.7635	1.67188	75.6704	1.25841	164.434	2.09255
33	[RRSP]-[12VC1]-[TAT] (Lot #2)	82.5967	1.25616	63.0634	5.25834	145.66	5.4063
34	[cRaf-v1]-[RRSP]-[TAT]	81.3637	5.02689	50.1466	3.36849	131.51	6.05114
35	[cRaf-v1]-[RRSP]-[TAT] (Lot #2)	84.3557	0.512351	62.2911	0.337073	146.647	0.613288
36	[cRaf-v1]-[JAM20]-[TAT]	82.4839	1.19998	58.8097	3.48983	141.294	3.69038
	note: for nomenclatures, see Table S1 in Cell chemical biology 2021, 28(11): 1581-1589
