# Supplementary material for: Protein-based pan-RAS inhibitor induces tumor regression in female mice via IFNγ and CD8+ T cell-dependent tumor necrosis
Source: Nat Commun. 2026 May 16;17:6495. doi: 10.1038/s41467-026-73300-z (PMC13376784; doi:10.1038/s41467-026-73300-z)
Supplement: Supplementary file 5 — Supplementary Data 3 [file 41467_2026_73300_MOESM5_ESM.xlsx]

## Sheet: Sheet1
	Vehicle				(1) 50 mg/kg/d RASi x 6, 1d				(2) 50 mg/kg/d RASi x 6, 7d				(3) 25 mg/kg/d RASi x 6, 1d					p-value (untailed t-test)			log2 (fold change)
	Mouse #1	Mouse #2	Mouse #3	Mouse #4	Mouse #1	Mouse #2	Mouse #3	Mouse #4	Mouse #1	Mouse #2	Mouse #3	Mouse #4	Mouse #1	Mouse #2	Mouse #3	Mouse #4		(1) vs vehicle	(2) vs vehicle	(3) vs vehicle	(1) vs vehicle	(2) vs vehicle	(3) vs vehicle
Total protein (g/dL)	5.1	5	4.9	4.6	N.M*	5.3	4.9	4.5	4.8	5.2	4.8	5.3	N.M	N.M	N.M	N.M		1	0.490312	N.A	-3.20343e-16	0.0363418	N.A
Albumin (g/dL)	3.7	3.2	3.5	3.6	N.M*	3.6	3.2	3.1	3.5	3.7	3	3.7	N.M	N.M	N.M	N.M		0.318858	0.903347	N.A	-0.0848889	-0.0103419	N.A
T-bill (mg/dL)	<0.1	<0.1	<0.1	<0.1	N.M*	<0.1	<0.1	<0.1	<0.1	<0.1	<0.1	<0.1	N.M	N.M	N.M	N.M		N.A	N.A	N.A	N.A	N.A	N.A
AST (U/μL)	49	46	38	40	N.M*	295	109	154	59	91	53	45	63	84	54	133		0.0287849	0.121563	0.0649039	2.10453	0.519568	0.949076
ALT (U/μL)	23	20	19	18	N.M*	59	30	41	22	47	25	20	23	35	23	36		0.0227748	0.228825	0.0496437	1.11548	0.510962	0.548437
LDH (U/L)	187	180	234	226	N.M*	990	473	492	349	439	215	223	312	728	292	538		0.0261996	0.122256	0.0462197	1.65625	0.568	1.17708
CK(CPK) (U/L)	63	35	41	41	N.M*	273	128	224	65	147	71	50	83	139	63	204		0.00645188	0.140952	0.0535636	2.2109	0.887525	1.44184
BUN (mg/dL)	31.9	35.2	35.3	21.5	N.M*	32.9	37.4	32.4	33.8	32.9	32.9	36	N.M	N.M	N.M	N.M		0.460261	0.414419	N.A	0.144297	0.130181	N.A
Cre (mg/dL)	0.12	0.13	0.1	0.12	N.M*	0.13	0.13	0.13	0.11	0.12	0.13	0.11	N.M	N.M	N.M	N.M		0.15396	1	N.A	0.145851	0	N.A
WBC (10^3/μL)	4100	3490	3710	2550	7540	3580	4950	3700	8180	6110	8070	2020	2780	2470	1920	2120		0.180491	0.124834	0.0240713	0.513427	0.815812	-0.576135
RBC (10^6/μL)	957	745	922	964	902	1033	913	894	869	958	878	916	929	978	933	990		0.551314	0.886411	0.303585	0.0606297	0.0132083	0.0941645
Hb (g/dL)	15.1	11.2	14.6	15.2	14	16.1	13.9	14	13.3	14.8	13.2	14.1	14.1	15	14.3	15		0.678346	0.869688	0.578496	0.0480521	-0.0181148	0.0579676
Hct (%)	46.8	38.9	45.4	47.7	43.7	49	43.8	43.4	42.6	46.3	42.7	46.9	44.9	47.6	46.3	49.7		0.912581	0.975014	0.31989	0.00884845	-0.00242266	0.0762178
MCV (fL)	48.9	52.2	39.3	49.5	48.5	47.5	48	48.6	49.1	48.3	48.6	51.2	48.3	48.7	49.7	50.1		0.819373	0.551395	0.567056	0.0203678	0.0544196	0.0514903
MCH (pg)	15.8	15	15.8	15.7	15.5	15.6	15.2	15.7	15.3	15.4	15	15.4	15.2	15.4	15.3	15.1		0.746188	0.212477	0.161565	-0.00696395	-0.0280598	-0.0304229
MCHC (%)	32.3	28.7	32.1	31.8	31.9	32.8	31.6	32.3	31.1	31.9	30.9	30	31.5	31.6	30.7	30.1		0.337118	0.797795	0.794717	0.0421172	-0.0115973	-0.0115973
Platelet (10^6/μL)	9.76	15.09	9.58	10.01	6.19	7.58	8.77	4.29	10.26	4.42	12.06	11.9	8.45	3.2	9.49	8.11		0.0364527	0.540071	0.0969612	-0.728012	-0.201764	-0.603422
Reticulocyte (10^5/μL)	34.6	179.3	33.8	35.1	50.5	28.2	24.1	22.5	48.1	52	55.3	47.4	37.3	25.6	36.8	33.2		0.325539	0.601042	0.341724	-1.1744	-0.479724	-1.08944
Neutrophil (%)	7.7	9.8	7	6	9.2	10.6	10.4	7.8	6.3	8	15.6	5.5	10.1	7	8.1	9.5		0.118987	0.634297	0.362318	0.31719	0.21494	0.186126
Lymphocyte (%)	89.6	87	91.4	91.7	86.1	85.9	85.2	87.7	90.8	86.8	80.2	91.4	85.5	89.9	87.8	84.3		0.0217063	0.383804	0.113336	-0.060616	-0.0427406	-0.0497812
Monocyte (%)	0.4	0.7	0.1	0.4	0.7	0.6	0.5	0.4	0.4	0.9	1	0.7	1	0.2	0.9	1.1		0.320206	0.10024	0.143892	0.459432	0.906891	1
Eosinophil (%)	1.7	1.9	1.1	1.3	2.7	1.9	2.4	3.3	1.7	3.3	1.8	1.2	2.9	2.1	2	2.6		0.0206686	0.345255	0.0182367	0.77961	0.415037	0.678072
Basophil (%)	0.2	0.1	0.1	0.1	0.2	0.3	0.2	0.1	0.3	0.2	0.1	0.4	0	0.2	0.4	1		0.168227	0.120979	0.252927	0.678072	1	1.67807
					*Not measured due to insufficient amout of blood
