# Supplementary material for: Protein-based pan-RAS inhibitor induces tumor regression in female mice via IFNγ and CD8+ T cell-dependent tumor necrosis
Source: Nat Commun. 2026 May 16;17:6495. doi: 10.1038/s41467-026-73300-z (PMC13376784; doi:10.1038/s41467-026-73300-z)
Supplement: Supplementary file 6 — Supplementary Data 4 [file 41467_2026_73300_MOESM6_ESM.xlsx]

## Sheet: Figure 3c
cell line	average	P-value
MC-38	-14.6158	0.0324927
CT-26	-4.42715	0.0307834
Colon-26	14.6442	0.00541462
4T1	32.1766	0.0142295
B16F10	50.3446	0.00730106
DLD-1	51.5398	0.187752
MB-49	58.9407	0.00341822
SW480	61.1396	0.365145
SW620	66.4522	0.0544707
143B	82.8048	0
Rh30	95.5989	0.70097
HCT116	105.155	0.685715
LL/2	105.516	0.874286
RENCA	110.997	0.487852
Rh41	112.949	0.835173
WiDr	129.246	0.645982

## Sheet: Figure 4e (vehicle)
	n	n
group 0	Ctrl_IgG	6
group 1	Anti-Asialo GM1	6
group 2	Anti-CD4	4
group 3	Anti-CD8	4
group 4	Anti-IFNg	4
group 5	Anti-TNFa	4
	Difference	SE	q	P
1_vs_2	0.257275	0.0625379	4.1139	0.0764721
1_vs_0	0.227692	0.0570891	3.98836	0.0912935
1_vs_3	0.2027	0.0625379	3.24123	0.239025
1_vs_4	0.14785	0.0625379	2.36417	0.563139
1_vs_5	0.118208	0.0570891	2.0706	0.689208
5_vs_2	0.139067	0.0570891	2.43596	0.532255
5_vs_0	0.109483	0.051062	2.14413	0.658091
5_vs_3	0.0844917	0.0570891	1.48	0.896771
5_vs_4	0.0296417	0.0570891	0.519218	0.998998
4_vs_2	0.109425	0.0625379	1.74974	0.81411
4_vs_0	0.0798417	0.0570891	1.39855	0.916627
4_vs_3	0.05485	0.0625379	0.877068	0.98831
3_vs_2	0.054575	0.0625379	0.87267	0.988572
3_vs_0	0.0249917	0.0570891	0.437766	0.999562
0_vs_2	0.0295833	0.0570891	0.518196	0.999008

## Sheet: Figure 4e (RRSP-RBD-TAT)
	n	n
group 0	Ctrl_IgG	6
group 1	Anti-Asialo GM1	6
group 2	Anti-CD4	4
group 3	Anti-CD8	4
group 4	Anti-IFNg	4
group 5	Anti-TNFa	4
	Difference	SE	q	P
0_vs_4	0.741967	0.0777674	9.54084	1.18995e-05	**
0_vs_3	0.707742	0.0777674	9.10075	2.38609e-05	**
0_vs_1	0.461183	0.0695573	6.63027	0.00138518	**
0_vs_5	0.198142	0.0777674	2.54788	0.484887
0_vs_2	0.000391667	0.0777674	0.00503639	1
2_vs_4	0.741575	0.0851899	8.70496	4.50144e-05
2_vs_3	0.70735	0.0851899	8.30321	8.64223e-05
2_vs_1	0.460792	0.0777674	5.92526	0.00447613	**
2_vs_5	0.19775	0.0851899	2.32128	0.581684
5_vs_4	0.543825	0.0851899	6.38368	0.00209041	**
5_vs_3	0.5096	0.0851899	5.98193	0.00407563	**
5_vs_1	0.263042	0.0777674	3.38242	0.202041
1_vs_4	0.280783	0.0777674	3.61055	0.151768
1_vs_3	0.246558	0.0777674	3.17046	0.259318
3_vs_4	0.034225	0.0851899	0.401749	0.999712

## Sheet: Figure S20c 
Tukey's multiple comparisons test	Mean diff.	95.00% CI of diff.	Below threshold?	Summary	Adjusted P Value
DPBS-DPBS vs. DPBS-RASi	-0.357	-0.5654 to -0.1486	Yes	***	0.0002
DPBS-DPBS vs. CD8α-DPBS	-0.0388	-0.2574 to 0.1798	No	ns	0.9936
DPBS-DPBS vs. CD8α-RASi	-0.1115	-0.3301 to 0.1071	No	ns	0.6259
DPBS-DPBS vs. IFNγ-DPBS	0.002023	-0.2166 to 0.2206	No	ns	>0.9999
DPBS-DPBS vs. IFNγ-RASi	-0.03552	-0.2541 to 0.1831	No	ns	0.9958
DPBS-RASi vs. CD8α-DPBS	0.3182	0.09965 to 0.5368	Yes	**	0.0017
DPBS-RASi vs. CD8α-RASi	0.2455	0.02693 to 0.4641	Yes	*	0.0211
DPBS-RASi vs. IFNγ-DPBS	0.3591	0.1405 to 0.5776	Yes	***	0.0004
DPBS-RASi vs. IFNγ-RASi	0.3215	0.1029 to 0.5401	Yes	**	0.0015
CD8α-DPBS vs. CD8α-RASi	-0.07272	-0.3010 to 0.1556	No	ns	0.9206
CD8α-DPBS vs. IFNγ-DPBS	0.04082	-0.1875 to 0.2691	No	ns	0.9934
CD8α-DPBS vs. IFNγ-RASi	0.00328	-0.2250 to 0.2316	No	ns	>0.9999
CD8α-RASi vs. IFNγ-DPBS	0.1135	-0.1148 to 0.3418	No	ns	0.6502
CD8α-RASi vs. IFNγ-RASi	0.076	-0.1523 to 0.3043	No	ns	0.906
IFNγ-DPBS vs. IFNγ-RASi	-0.03754	-0.2658 to 0.1908	No	ns	0.9955
