# Supplementary material for: Protein-based pan-RAS inhibitor induces tumor regression in female mice via IFNγ and CD8+ T cell-dependent tumor necrosis
Source: Nat Commun. 2026 May 16;17:6495. doi: 10.1038/s41467-026-73300-z (PMC13376784; doi:10.1038/s41467-026-73300-z)
Supplement: Supplementary file 9 — Source Data [file 41467_2026_73300_MOESM9_ESM.xlsx]

## Sheet: readme
README for Source Data Workbook
Manuscript	Protein-based pan-RAS inhibitor induces tumor regression in female mice via IFNγ and CD8+ T cell-dependent tumor necrosis
Purpose	This workbook provides the individual numerical data points and summary values underlying graph-based results in the main figures and relevant supplementary figures.
General conventions	M1, M2, etc. denote individual mice unless otherwise stated. Data1, Data2, etc. denote individual technical replicate wells for cell-viability assays. average/av denotes mean; stdev/sd denotes standard deviation; SE denotes standard error. N.M. denotes not measured. Units are given in each sheet header or in the corresponding figure legend.
Sheet index
Sheet name	Figure panel(s)	Data included	Key units / variables	Notes
Fig1C	Fig. 1C	Cell viability dose-response data for DTB-conjugated PTMe-RBD constructs in HCT-116 cells.	concentration (nM), mean viability, SD, Data1–Data3	Data1–Data3 are technical replicate wells.
Fig1D	Fig. 1D	Cell viability dose-response data for CPP-conjugated PTMe-RBD constructs in CT-26 cells using TAT(47–57).	concentration (nM), mean viability, SD, Data1–Data3	Data1–Data3 are technical replicate wells.
Fig2A	Fig. 2A	EC50 values for diphtheria toxin-based constructs across 27 human cancer cell lines.	EC50 (pM), log10 EC50, cell line, origin, RAS mutation	Used for box plots comparing RAS-mutant and RAS-wild-type cell lines.
Fig2C	Fig. 2C	WST-8 cell-viability dose-response data and immunoblot-derived band-intensity ratios for selected cell lines.	concentration (nM/pM as indicated), mean, SD, technical replicates, RAS/GAPDH, p-ERK/ERK or p-ERK/GAPDH	Corresponds to activity comparisons between RRSP-DTB and RRSP-RBD-DTB.
Fig2D	Fig. 2D	Individual tumor-volume and body-weight measurements for SW480 xenograft mice treated with vehicle or diphtheria toxin-based constructs.	day, tumor volume (mm3), body weight (g), mouse ID
Fig3A	Fig. 3A	EC50 values for TAT(47–57)-based fusion proteins across 27 human and 8 mouse cancer cell lines.	EC50 (nM), log10 EC50, cell line, origin, RAS mutation
Fig3C,3D	Figs. 3C and 3D	Summary data for anti-tumor efficacy across 16 mouse models and corresponding in vitro AUC values used for correlation analysis.	% tumor growth mean, SE, exact P value, in vitro AUC	Individual longitudinal tumor-volume data are provided in FigS11.
Fig3E	Fig. 3E	Individual CT-26 tumor-volume and body-weight time courses for dose-regimen experiments.	day, tumor volume (mm3), body weight (g), mouse ID, treatment group
Fig3F	Fig. 3F	Individual MC-38 tumor-volume and body-weight time courses for dose-regimen experiments.	day, tumor volume (mm3), body weight (g), mouse ID, treatment group
Fig3E,F(KM-plot)	Figs. 3E and 3F	Kaplan-Meier survival/status data for CT-26 and MC-38 experiments.	day, survival/status values by treatment group	Endpoint was the day tumor volume reached 1000 mm3, as stated in the figure legend.
Fig3G	Fig. 3G	Individual tumor-volume data for CT-26 intramuscular model treated with RRSP-RBD-TAT.	day, tumor volume (mm3), mouse ID, treatment group
Fig3K	Fig. 3K	Tumor redox MRI quantification by nitroxyl radical decay rate.	decay rate, control, treated 3 h, treated 1 day, individual tumors
Fig4A	Fig. 4A	Individual tumor-volume data for Colon-26 models in immunocompetent and immunodeficient mice treated with vehicle, RRSP-RBD-TAT, or inactive mutants.	day, tumor volume (mm3), mouse ID, treatment group
Fig4E	Fig. 4E	Tumor necrotic-area measurements for Colon-26 immune-depletion experiment.	necrotic area ratio, normal area ratio, mouse ID, treatment/depletion group	Used for box plots and Tukey multiple-comparison tests in Fig. 4E.
Fig4F	Fig. 4F	Inputs for correlation between IFNγ+ CD8+ T-cell fraction and in vivo anti-tumor efficacy across models.	% IFNγ+ CD8+ T cells, SD, individual data columns, % tumor growth
Fig5C	Fig. 5C	PET time-activity curve data for 64Cu-RASi in tissues after tracer-only or pharmacological-dose administration.	time, radioactivity signal/ID per mL values, tissue, mouse ID
Fig5D	Fig. 5D	Ex vivo biodistribution data measured approximately 6 h after 64Cu-RASi administration.	%ID/g, tissue, mouse ID, mean, SD
Fig5F	Fig. 5F	Tumor fluorescence time-course data for Alexa647-labeled RRSP-RBD-TAT in BALB/c and BALB/c-nu/nu models.	time (h), fluorescence signal, mean, SD, mouse ID	Used for tumor fluorescence decay/retention analysis.
Fig5I	Fig. 5I and Table S3	Individual serum biochemistry and hematology measurements for non-tumor-bearing C57BL/6 mice.	parameter, treatment group, time point, individual mouse values	N.M. denotes not measured. Fold changes and P values are summarized in Table S3.
FigS1	Fig. S1	Circular dichroism spectra and thermal denaturation data for PTMe-RBD proteins.	wavelength (nm), temperature (°C), ellipticity [θ] (mdeg)
FigS5	Fig. S5B	Densitometry data for HCT-116 immunoblots after RRSP-RBD-DTB treatment at different time points.	concentration (pM), RAS/GAPDH, p-ERK/GAPDH, time point
FigS9	Fig. S9	GSEA output for microarray comparisons of control vs RRSP-RBD-TAT and control vs RRSP-TAT.	gene set, size, ES, NES, nominal P value, FDR q value	Raw microarray data are deposited in ArrayExpress E-MTAB-16847.
FigS11	Fig. S11	Individual tumor-volume and body-weight time courses for 16 subcutaneous tumor-bearing mouse models.	day, tumor volume (mm3), body weight (g), mouse ID, treatment group
FigS12A-CT26	Fig. S12A	Individual tumor-volume and body-weight data for CT-26 dosing-regimen experiments.	day, tumor volume (mm3), body weight (g), mouse ID, treatment regimen
FigS12A-MC38	Fig. S12A	Individual tumor-volume and body-weight data for MC-38 dosing-regimen experiments.	day, tumor volume (mm3), body weight (g), mouse ID, treatment regimen
FigS12B	Fig. S12B	Individual tumor-volume and body-weight data for CT-26 delayed-start cohort.	day, tumor volume (mm3), body weight (g), mouse ID, treatment group
FigS16	Fig. S16	Individual tumor-volume data for MC-38 tumors in immunocompetent C57BL/6 and immunodeficient BALB/c-nu/nu mice.	day, tumor volume (mm3), mouse ID, treatment group
FigS20C	Fig. S20C	Tumor necrotic-area and viable-area measurements for MC-38 CD8/IFNγ depletion assay.	group, mouse ID, necrotic area, normal area, total area, necrotic ratio, normal ratio
FigS25B	Fig. S25B	Liver redox MRI quantification by nitroxyl radical decay rate.	radical decay rate, control, 3 h, 24 h, mouse ID

## Sheet: Fig1C
RRSP-RBD*-DTB
conc_nM	average	stdev	Data1	Data2	Data3
0.0005	96.84	1.97	95.98	95.44	99.09
0.005	98.8	1.4	97.19	99.47	99.74
0.05	76.55	8.21	71.98	86.03	71.64
0.5	29.39	2.94	30.62	31.51	26.03
5	16.16	1.86	16.89	17.55	14.05
50	11.06	1.23	9.94	10.87	12.37
RRSP-DTB
conc_nM	average	stdev	Data1	Data2	Data3
0.0005	86.98	1.49	88.5	86.94	85.51
0.005	86.29	1.74	87.12	84.29	87.46
0.05	63.76	5.06	68.18	64.86	58.24
0.5	23.32	1.68	22.42	22.27	25.25
5	8.36	0.13	8.5	8.24	8.34
50	7.98	0.21	7.98	7.77	8.19
RRSP-RBD-DTB
conc_nM	average	stdev	Data1	Data2	Data3
0.0005	74.02	1.32	75.52	73.05	73.49
0.005	18.71	0.3	18.51	18.56	19.06
0.05	6.32	0	6.32	6.32	6.32
0.5	5.35	0.63	5.66	5.76	4.62
5	5.71	0.05	5.68	5.77	5.69
50	8.08	0.46	8.59	7.97	7.69
RRSP*-RBD-DTB
conc_nM	average	stdev	Data1	Data2	Data3
0.0005	86.63	3.42	82.68	88.56	88.65
0.005	85.15	0.11	85.03	85.19	85.23
0.05	86.97	0.25	86.88	86.78	87.25
0.5	93.73	1.75	92.4	93.08	95.71
5	87.81	0.13	87.91	87.85	87.66
50	86.84	2.22	85.47	85.65	89.4
TpeL-DTB
conc_nM	average	stdev	Data1	Data2	Data3
0.0005	95.06	7.79	89.44	103.95	91.79
0.005	92.88	3.41	94.76	88.94	94.94
0.05	86.76	1.48	85.22	88.18	86.88
0.5	42.38	2.64	44.7	39.51	42.93
5	8.9	0.03	8.93	8.9	8.87
50	9.56	0.9	10.12	10.04	8.52
TpeL-RBD-DTB
conc_nM	average	stdev	Data1	Data2	Data3
0.0005	96.19	0.33	95.81	96.38	96.38
0.005	99.36	3.25	95.68	100.55	101.84
0.05	65.82	2	65.08	64.29	68.08
0.5	21.87	0.29	21.65	21.76	22.2
5	18.14	0.51	18.54	18.31	17.57
50	17.28	0.99	16.67	16.75	18.42
ExoS-DTB
conc_nM	average	stdev	Data1	Data2	Data3
0.0005	98.29	4.15	97.9	102.62	94.35
0.005	96.94	0.24	97.22	96.81	96.79
0.05	94.77	1	93.75	95.75	94.8
0.5	79.45	1.1	80.07	78.18	80.1
5	52.14	5.13	46.79	52.62	57.01
50	24.3	1.78	23.18	23.37	26.35
ExoS-RBD-DTB
conc_nM	average	stdev	Data1	Data2	Data3
0.0005	99.49	2.38	98.76	97.56	102.15
0.005	102.68	0.88	102.81	101.74	103.49
0.05	100.97	0.8	100.14	101.73	101.04
0.5	106.19	7.97	112.55	108.77	97.25
5	97.93	2.66	100.32	98.41	95.06
50	57.73	5.79	51.86	57.89	63.44

## Sheet: Fig1D
RRSP-RBD-CPP
conc_nM	average	stdev	Data1	Data2	Data3
0.00823045	94.55	0.59	94.98	93.88	94.79
0.0246914	91.47	1.01	91.04	92.62	90.74
0.0740741	70.65	3.11	72.86	71.99	67.09
0.222222	35.92	3.27	39.68	33.75	34.34
0.666667	15	0.55	15.18	14.38	15.43
2	8.62	1.45	9.48	6.94	9.42
RRSP-CPP
conc_nM	average	stdev	Data1	Data2	Data3
0.00823045	101.47	0.63	102.16	100.91	101.35
0.0246914	98.43	3.11	100.46	99.98	94.86
0.0740741	95.04	1.17	93.71	95.48	95.93
0.222222	93.71	2.33	95.55	94.49	91.09
0.666667	86.77	2.72	84.89	85.54	89.88
2	71.72	1.48	70.17	71.89	73.11
TpeL-RBD-CPP
conc_nM	average	stdev	Data1	Data2	Data3
0.00195312	100.16	13.57	98.89	114.32	87.27
0.0078125	101.28	12.62	115.84	94.51	93.48
0.03125	102.81	16.8	85.74	119.32	103.38
0.125	72.04	8.78	77.02	61.9	77.21
0.5	10.85	4.35	6.31	11.26	14.99
2	15.55	4.15	12.93	13.39	20.34
TpeL-CPP
conc_nM	average	stdev	Data1	Data2	Data3
0.00195312	95.58	9.78	104.2	97.58	84.96
0.0078125	108.3	1.92	106.47	108.12	110.3
0.03125	107.8	8.1	106.05	116.64	100.73
0.125	82.58	8.27	91.41	75.01	81.31
0.5	8.83	3.51	7.83	5.92	12.73
2	12.39	4.89	17.94	8.73	10.52
ExoS-RBD-CPP
conc_nM	average	stdev	Data1	Data2	Data3
0.256	96.46	5.35	93.7	93.06	102.63
0.64	95.81	5.44	100.56	96.98	89.88
1.6	93.27	5.03	90.21	90.52	99.08
4	86.66	5.34	91.57	87.43	80.98
10	61.3	0.73	62.14	60.92	60.84
ExoS-RBD-CPP
conc_nM	average	stdev	Data1	Data2	Data3
0.256	96.93	2.92	93.62	99.11	98.07
0.64	96.89	5.93	95.19	103.47	91.99
1.6	101.79	4.9	100.05	98.01	107.32
4	95.09	5.11	91.98	100.98	92.31
10	94.54	9.02	94.89	103.38	85.35

## Sheet: Fig2A
			EC50 (pM)				log10 EC50 (pM)
cell line	origin	RAS mutation	RRSP-DTB	RRSP-RBD-DTB	TpeL-DTf	dipthelia toxin	RRSP-DTB	RRSP-RBD-DTB	TpeL-DTf	dipthelia toxin
HOS	human	WT*	1.11785	0.101082	158.815	0.0362654	0.0483821	-0.995325	2.20089	-1.44051
Rh30	human	WT*	4.85115	0.376151	0.285438	0.035125	0.685845	-0.424637	-0.544489	-1.45438
Rh41	human	WT*	>10000	>10000	>100000	22.7792	4	4	5	1.35754
BxPC-3	human	WT*	23.0361	3.19314	39020.5	0.152776	1.36241	0.504218	4.59129	-0.815943
PC-3	human	WT*	>10000	>10000	>100000	1.11744	4	4	5	0.0482255
DU145	human	WT*	4.2235	0.8948	603.732	0.197893	0.625673	-0.048274	2.78084	-0.703569
Mewo	human	WT*	154.497	4.29585	118.386	0.818946	2.18892	0.633049	2.0733	-0.0867448
OVCAR-3	human	WT*	20.908	4.34298	2949.69	1.09944	1.32031	0.637788	3.46978	0.0411716
H522	human	WT*	>10000	>10000	2460.28	3.08673	4	4	3.39098	0.489498
OUMS-23	human	WT*	>10000	>10000	>100000	2.3605	4	4	5	0.373004
A2058	human	WT*	>10000	1617.61	>100000	0.188544	4	3.20887	5	-0.724588
WiDr (HT-29)	human	WT*	35.251	7.55365	29404.1	1.17114	1.54717	0.878157	4.46841	0.0686097
SW48	human	WT*	>10000	>10000	>100000	5.39196	4	4	5	0.731747
253JB-V	human	WT*	5.54275	0.711567	332.833	1.26341	0.743725	-0.147784	2.52223	0.101543
SW480	human	KRAS G12V*	252.376	1.17321	1155.84	5.49302	2.40205	0.0693772	3.0629	0.739811
PANC-1	human	KRAS G12D*	>10000	26.689	>100000	0.208889	4	1.42633	5	-0.680084
MIA PaCa-2	human	KRAS G12C*	29.6762	0.525318	584.978	4.48682	1.47241	-0.279578	2.76714	0.651939
T24	human	HRAS G12V*	38.7651	0.931122	3632.13	0.114722	1.58844	-0.0309934	3.56016	-0.940353
RD	human	NRAS Q61H*	0.792496	0.00528235	7.23103	0.90903	-0.101003	-2.27717	0.8592	-0.0414216
A-549	human	KRAS G12S*	2670.94	10.9638	3964.17	6.26702	3.42666	1.03996	3.59815	0.797061
SW620	human	KRAS G12V*	157.263	1.11794	678.592	0.421241	2.19663	0.0484199	2.83161	-0.37547
QGP-1	human	KRAS G12V*	626.796	0.815599	570.975	21.2684	2.79713	-0.0885231	2.75662	1.32773
SW837	human	KRAS G12C*	6.47385	0.697846	61.3351	0.207194	0.811163	-0.15624	1.78771	-0.683624
Lovo	human	KRAS G13D*	103.714	5.15464	>100000	5.56442	2.01584	0.712199	5	0.74542
143B	human	KRAS G12S, A59T*	21.8366	0.154808	>100000	0.200397	1.33918	-0.810206	5	-0.69811
DLD-1	human	KRAS G13D*	222.964	7.03955	552.144	0.184464	2.34823	0.847545	2.74205	-0.734088
HCT 116	human	KRAS G13D*	146.29	1.06264	1514.31	0.356777	2.16522	0.0263868	3.18021	-0.447603
		*from DepMap database

## Sheet: Fig2C
A549
WST-8 (Cell Viability)																								WB
RRSP-DTB						RRSP-RBD-DTB						TpeL-DTB						Diphtheria toxin						RRSP-DTB			RRSP-RBD-DTB
conc_nM	average	stdev	Data1	Data2	Data3	conc_nM	average	stdev	Data1	Data2	Data3	conc_nM	average	stdev	Data1	Data2	Data3	conc_nM	average	stdev	Data1	Data2	Data3	conc_nM	RAS/GAPDH	pERK/ERK	conc_nM	RAS/GAPDH	pERK/ERK
0.00099229	95.69	3.05	99.01	95.04	93.01	0.00099229	91.21	1.56	89.46	92.43	91.75	32	96.69	2.17	94.85	96.13	99.09	0.00099229	96.18	2.94	99.1	93.22	96.22	0.00595374	1.20446	0.727458	0.00595374	0.57885	0.503683
0.00595374	90.02	5.52	92.43	83.71	93.92	0.00595374	91.83	1.88	89.98	91.76	93.74	160	94.18	6.3	91.26	101.41	89.87	0.00595374	96.38	2.54	93.49	97.38	98.28	0.0357225	1.02143	0.774046	0.0357225	0.40323	0.319141
0.0357225	90.42	3.4	91.37	93.25	86.65	0.0357225	92.76	2.08	91.34	91.8	95.15	800	80.08	0.5	80.34	79.5	80.4	0.0357225	97.39	3.6	100.92	97.52	93.73	0.214335	1.059	0.764961	0.214335	0.185584	0.0942796
0.214335	90.6	2.35	89.7	88.83	93.28	0.214335	90.57	3.21	89.69	87.9	94.13	4000	49.66	2.56	49.11	47.42	52.45	0.214335	95.86	6.88	89.98	103.42	94.18	1.28601	1.00129	1.09661	1.28601	0.0404721	0.0434098
1.28601	90.89	4.98	91.54	85.62	95.51	1.28601	76.92	4.38	81.07	72.35	77.35	20000	29.75	1.29	31	28.43	29.82	1.28601	81.67	3.89	81.69	77.78	85.55	7.71605	0.418416	0.464908	7.71605	<0.01	<0.01
7.71605	90.74	5.22	96.69	88.62	86.91	7.71605	51.55	4.41	48.48	56.61	49.57	100000	25.8	3.86	29.01	26.88	21.52	7.71605	40.79	1.54	40.21	42.53	39.62	46.2963	0.0807048	0.0584205	46.2963	<0.01	<0.01
46.2963	78.63	5.23	72.88	79.92	83.1	46.2963	33.09	0.5	33.27	33.47	32.51							46.2963	15.38	2.6	17.11	12.39	16.64	277.778	<0.01	<0.01	277.778	<0.01	<0.01
277.778	65.02	4.55	67.21	59.79	68.06	277.778	26.79	1.92	28.58	27.02	24.77							277.778	12.22	2.69	15.27	10.18	11.2
1666.67	51.39	3.17	51.88	48	54.28	1666.67	23.12	2.61	22.04	21.23	26.09							1666.67	12.7	2.82	15.05	13.47	9.57
10000	39.87	2.23	38.43	38.74	42.44	10000	24.4	1.94	22.75	23.91	26.54							10000	12.52	3.57	16.39	9.35	11.81
HCT-116
WST-8 (Cell Viability)																								WB
RRSP-DTB						RRSP-RBD-DTB						TpeL-DTB						Diphtheria toxin						RRSP-DTB			RRSP-RBD-DTB
conc_nM	average	stdev	Data1	Data2	Data3	conc_nM	average	stdev	Data1	Data2	Data3	conc_nM	average	stdev	Data1	Data2	Data3	conc_nM	average	stdev	Data1	Data2	Data3	conc_nM	RAS/GAPDH	pERK/ERK	conc_nM	RAS/GAPDH	pERK/ERK
0.00099229	91.16	5.28	89.92	86.62	96.95	0.00099229	91.9	4.68	95.31	86.56	93.81	32	81.97	2.36	84.05	82.46	79.41	0.00099229	99	1.4	98.39	98.01	100.6	0.000165382	1.17164	1.01879	0.000165382	0.79462	1.24337
0.00595374	91.78	3.96	88.2	91.11	96.04	0.00595374	91.49	4.76	89.48	96.92	88.06	160	68.08	0.85	67.27	68	68.97	0.00595374	95.91	2.76	92.74	97.23	97.75	0.00099229	1.73393	1.12839	0.00099229	0.359057	1.07804
0.0357225	91.82	2.88	91.07	89.38	95	0.0357225	91.76	5.62	95.77	94.19	85.33	800	50.74	2.86	50.12	53.85	48.24	0.0357225	91.88	4.53	89.36	97.11	89.17	0.00595374	1.58966	1.16448	0.00595374	0.128264	0.744663
0.214335	91.41	5.31	86.18	96.79	91.26	0.214335	83.89	4.38	88.93	80.97	81.76	4000	44.11	0.87	45.04	43.32	43.98	0.214335	54.88	5.74	57.28	59.03	48.34	0.0357225	1.18148	1.01655	0.0357225	0.0474456	0.624189
1.28601	92.22	4.33	93.05	96.07	87.53	1.28601	41.08	3.11	42.13	37.57	43.53	20000	34.88	1.68	34.4	33.49	36.74	1.28601	18.16	2.06	18.96	19.7	15.81	0.214335	1.50934	1.16189	0.214335	<0.01	0.380024
7.71605	89.58	4.71	94.79	85.61	88.34	7.71605	13.51	5.46	16.79	7.2	16.53	100000	31.11	1.09	32.34	30.29	30.69	7.71605	13.37	4.51	9.24	12.67	18.19	1.28601	0.995121	1.06289	1.28601	<0.01	0.0192101
46.2963	70.13	4.71	74.24	64.99	71.17	46.2963	3.98	4.46	5.27	-0.98	7.65							46.2963	9.58	3.76	6.73	8.16	13.85	7.71605	0.248974	0.444684	7.71605	<0.01	<0.01
277.778	23.53	3.33	26.09	19.77	24.73	277.778	2.95	4.8	7.9	2.63	-1.68							277.778	9.64	3.89	9.96	5.6	13.37
1666.67	7.1	2.66	5.45	10.17	5.68	1666.67	2.32	4.1	2.06	-1.65	6.54							1666.67	9.97	4.69	9.05	5.81	15.06
10000	3.85	3.33	0.01	6.01	5.54	10000	3.9	4.25	2.88	8.56	0.24							10000	11.07	4.08	6.67	11.82	14.73
SW480
WST-8 (Cell Viability)																								WB
RRSP-DTB						RRSP-RBD-DTB						TpeL-DTB						Diphtheria toxin						RRSP-DTB			RRSP-RBD-DTB
conc_nM	average	stdev	Data1	Data2	Data3	conc_nM	average	stdev	Data1	Data2	Data3	conc_nM	average	stdev	Data1	Data2	Data3	conc_nM	average	stdev	Data1	Data2	Data3	conc_nM	RAS/GAPDH	pERK/ERK	conc_nM	RAS/GAPDH	pERK/ERK
0.00099229	101.35	8.67	107.69	104.89	91.47	0.00099229	98.35	1.34	99.33	96.83	98.89	32	81.97	2.36	84.64	81.14	80.14	0.00099229	100.29	2.59	97.48	102.59	100.81	0.000165382	1.06514	0.766537	0.000165382	1.61208	0.986336
0.00595374	97.78	6.22	101	101.74	90.61	0.00595374	95.96	1.49	97.26	96.27	94.33	160	68.08	0.85	68.72	68.4	67.12	0.00595374	102.35	3.68	106.26	98.95	101.85	0.00099229	0.79736	0.826949	0.00099229	0.515162	0.455686
0.0357225	98.99	3.8	103.03	95.48	98.47	0.0357225	91.74	3.46	90.24	95.7	89.28	800	50.74	2.86	53.85	48.24	50.12	0.0357225	108.12	4.72	106.02	113.52	104.81	0.00595374	0.746698	0.730263	0.00595374	0.399761	0.235627
0.214335	98.09	1.9	100.28	97.13	96.87	0.214335	76.12	2.97	74.27	79.54	74.54	4000	44.11	0.87	43.78	43.45	45.09	0.214335	111.26	3.27	108.41	110.53	114.83	0.0357225	0.461395	0.296676	0.0357225	0.270381	0.0655819
1.28601	93.66	2.26	94.43	91.11	95.42	1.28601	46.93	1.56	47.85	47.81	45.13	20000	34.88	1.68	34.17	33.67	36.8	1.28601	90.18	7.26	86.64	98.53	85.37	0.214335	0.553517	0.401592	0.214335	0.162906	<0.01
7.71605	82.93	5.11	79.83	88.82	80.13	7.71605	35.89	5.13	35.43	41.23	31.01	100000	31.11	1.09	29.89	31.44	31.98	7.71605	28.77	1.69	30.6	27.27	28.43	1.28601	0.333907	0.184085	1.28601	0.0248351	<0.01
46.2963	62.04	0.89	62.76	62.3	61.05	46.2963	30.91	2.09	29.79	29.62	33.32							46.2963	12.64	2.58	15.62	11.04	11.25	7.71605	0.0559055	0.0260787	7.71605	<0.01	<0.01
277.778	48.52	0.92	49.53	47.72	48.3	277.778	25.85	1.29	25.5	24.78	27.29							277.778	12	1.71	11.55	10.57	13.89
1666.67	45.57	2.45	45.28	43.28	48.15	1666.67	24.99	1.69	26.4	23.12	25.45							1666.67	9.93	3.09	6.52	10.74	12.53
10000	39.23	3.38	42.02	40.18	35.48	10000	25.01	2.84	27.54	21.95	25.55							10000	11.51	2.63	14.54	9.83	10.15
WiDr
WST-8 (Cell Viability)																								WB
RRSP-DTB						RRSP-RBD-DTB						TpeL-DTB						Diphtheria toxin						RRSP-DTB			RRSP-RBD-DTB
conc_nM	average	stdev	Data1	Data2	Data3	conc_nM	average	stdev	Data1	Data2	Data3	conc_nM	average	stdev	Data1	Data2	Data3	conc_nM	average	stdev	Data1	Data2	Data3	conc_nM	RAS/GAPDH	pERK/ERK	conc_nM	RAS/GAPDH	pERK/ERK
0.00099229	102.21	5.82	108.21	101.81	96.6	0.00099229	98.99	2.53	96.14	99.87	100.97	32	98.51	2.15	100.96	97.63	96.93	0.00099229	98.8	1.26	97.89	100.24	98.27	0.00595374	1.1572	0.837173	0.00595374	0.8872	1.43924
0.00595374	99.69	6.92	95.83	107.69	95.56	0.00595374	100.01	2.54	102.85	97.97	99.21	160	90.09	2.63	87.05	91.73	91.49	0.00595374	99.58	4.84	102.25	93.99	102.5	0.0357225	0.46213	0.721233	0.0357225	0.379067	1.81744
0.0357225	95.72	0.99	96.39	96.18	94.59	0.0357225	97.29	2.68	100.38	95.54	95.94	800	77.55	3.4	74.35	81.12	77.17	0.0357225	98.57	2.59	95.88	101.06	98.78	0.214335	0.833417	0.909862	0.214335	0.299573	1.5932
0.214335	94.6	4.35	94.63	98.93	90.23	0.214335	90.25	3.4	90.28	93.64	86.83	4000	66.04	1.67	66.84	67.16	64.11	0.214335	84.17	1.34	85.35	82.71	84.45	1.28601	0.888431	1.03552	1.28601	0.163917	1.5522
1.28601	84.98	3.52	81.43	85.05	88.47	1.28601	68.09	4.32	69.09	71.81	63.36	20000	51.56	2.44	53.96	49.09	51.64	1.28601	45.9	4.07	50.25	45.25	42.19	7.71605	0.260222	0.868827	7.71605	0.0319316	1.72328
7.71605	66	1.94	68.14	64.37	65.5	7.71605	49.53	3.71	50.23	45.52	52.85	100000	38.28	1.71	38.73	36.39	39.73	7.71605	13.78	1.48	14.7	14.58	12.07	46.2963	<0.01	0.89569	46.2963	<0.01	1.28299
46.2963	43.58	2.87	45.38	45.09	40.27	46.2963	35.03	3.5	31.12	36.13	37.84							46.2963	6.96	0.5	7.53	6.74	6.62	277.778	<0.01	1.18921	277.778	<0.01	1.09055
277.778	32.34	0.51	32.34	31.83	32.85	277.778	29.61	1.31	29.7	30.87	28.25							277.778	6.7	0.81	6.08	7.62	6.41
1666.67	29.17	2.61	27.85	32.18	27.49	1666.67	28.91	1.33	29.42	29.92	27.4							1666.67	6.17	0.94	6.88	6.53	5.1
10000	28.6	0.68	29.39	28.24	28.18	10000	28.21	1.39	28.94	29.08	26.6							10000	6.93	0.71	6.65	6.41	7.74
OUMS-23
WST-8 (Cell Viability)																								WB
RRSP-DTB						RRSP-RBD-DTB						TpeL-DTB						Diphtheria toxin						RRSP-DTB			RRSP-RBD-DTB
conc_nM	average	stdev	Data1	Data2	Data3	conc_nM	average	stdev	Data1	Data2	Data3	conc_nM	average	stdev	Data1	Data2	Data3	conc_nM	average	stdev	Data1	Data2	Data3	conc_nM	RAS/GAPDH	pERK/ERK	conc_nM	RAS/GAPDH	pERK/ERK
0.00099229	102.45	4.15	105.47	97.72	104.15	0.00099229	95.62	6.8	103.35	90.58	92.92	32	98.71	7.03	95.99	106.69	93.44	0.00099229	100.66	1.62	101.3	98.82	101.85	0.00595374	0.986092	0.816044	0.00595374	0.607752	1.3025
0.00595374	93.19	6.69	90.37	100.84	88.37	0.00595374	94.29	4.44	99.17	93.23	90.47	160	97.48	10.57	93.11	89.8	109.54	0.00595374	94.58	3.62	93.17	91.88	98.7	0.0357225	0.804831	0.579136	0.0357225	0.378193	1.06057
0.0357225	93.72	5.71	97.78	96.18	87.19	0.0357225	97.32	6.53	104.82	94.22	92.92	800	93.62	7.15	101.45	87.43	91.98	0.0357225	99.58	3.74	103.86	96.89	98.01	0.214335	0.67342	0.835236	0.214335	0.355486	1.00234
0.214335	93.75	5.59	100.18	90.04	91.04	0.214335	98.87	3.81	97.25	103.23	96.14	4000	100.05	9.03	93.69	96.06	110.38	0.214335	87.48	2.36	89.94	87.26	85.25	1.28601	0.628308	1.00701	1.28601	0.11673	0.845731
1.28601	92.96	2.02	93.65	90.68	94.55	1.28601	92.11	5.4	90.89	87.43	98.02	20000	92.2	6.04	96.6	85.31	94.69	1.28601	54.18	4.92	48.51	56.65	57.37	7.71605	0.344269	1.38931	7.71605	0.0284038	0.749793
7.71605	92.49	1.18	93.19	91.12	93.14	7.71605	86.48	11.94	93.16	93.6	72.69	100000	93.3	12.28	79.3	102.27	98.33	7.71605	29.18	1.85	31.24	28.63	27.66	46.2963	0.238049	0.951001	46.2963	<0.01	0.678589
46.2963	89.11	4.07	90.29	84.59	92.46	46.2963	82.64	9.87	75.89	93.97	78.06							46.2963	15.38	2.77	17.75	12.34	16.04	277.778	0.113014	1.06957	277.778	<0.01	0.710748
277.778	81.51	5.99	87.69	81.1	75.73	277.778	78.92	6.95	79.37	85.63	71.76							277.778	13.92	4.95	10.61	19.62	11.55
1666.67	78.99	4.04	78.73	75.08	83.15	1666.67	75	5.33	81	70.82	73.19							1666.67	12.63	3	13.59	9.27	15.03
10000	81.75	5.36	80.48	87.64	77.14	10000	81.53	2.43	84.3	79.78	80.51							10000	15	2.45	12.18	16.34	16.49
SW48
WST-8 (Cell Viability)																								WB
RRSP-DTB						RRSP-RBD-DTB						TpeL-DTB						Diphtheria toxin						RRSP-DTB			RRSP-RBD-DTB
conc_nM	average	stdev	Data1	Data2	Data3	conc_nM	average	stdev	Data1	Data2	Data3	conc_nM	average	stdev	Data1	Data2	Data3	conc_nM	average	stdev	Data1	Data2	Data3	conc_nM	RAS/GAPDH	pERK/ERK	conc_nM	RAS/GAPDH	pERK/ERK
0.00099229	101.5	6.91	99.38	95.89	109.22	0.00099229	99.83	1.64	101.2	100.28	98.01	32	89.63	12.7	77.92	103.13	87.84	0.00099229	98.67	5.51	101.02	102.62	92.38	0.214335	1.01038	1.5712	0.214335	0.482707	2.0214
0.00595374	103.95	8.22	105.14	95.2	111.5	0.00595374	104.64	7.66	113.49	100.43	100.01	160	69.98	20.47	66.42	92	51.51	0.00595374	98.94	5.32	98.49	104.47	93.85	1.28601	0.907774	2.7496	1.28601	0.348012	2.82438
0.0357225	97.8	3.54	94.11	101.17	98.12	0.0357225	107.91	2.13	108.43	109.74	105.57	800	71.13	1.14	69.96	71.19	72.23	0.0357225	103.55	1.78	101.96	103.21	105.48	7.71605	0.680634	2.98553	7.71605	0.0563122	2.9775
0.214335	96.25	1.12	97.15	96.62	94.99	0.214335	116.07	7.52	120.54	107.38	120.27	4000	65.57	3.67	69.34	65.37	62.01	0.214335	93.33	9.05	83.14	100.43	96.42	46.2963	0.147507	2.87177	46.2963	<0.01	2.62802
1.28601	114.95	3.65	118.23	115.6	111.02	1.28601	123.05	4.66	124.29	126.97	117.89	20000	59.8	4.51	55.8	58.9	64.7	1.28601	71.18	1.59	70.57	72.98	69.97	277.778	<0.01	2.4918	277.778	<0.01	2.17974
7.71605	127.36	0.22	127.13	127.36	127.58	7.71605	139.13	3.64	142.24	140.02	135.13	100000	57.2	0.92	56.95	56.43	58.21	7.71605	38.01	0.84	38.2	38.75	37.1	1666.67	<0.01	2.04631	1666.67	<0.01	3.22008
46.2963	146.66	1.52	148.27	145.26	146.46	46.2963	151.1	3.37	151.32	154.36	147.63							46.2963	21.64	0.58	22.09	20.99	21.84	10000	<0.01	2.28477	10000	<0.01	4.41849
277.778	164.8	2.59	167.72	163.88	162.79	277.778	165.27	2.28	167.71	164.89	163.2							277.778	18.42	1.53	18.6	16.81	19.85
1666.67	174.94	7.03	179.63	166.87	178.34	1666.67	173.37	11.15	164.83	185.98	169.3							1666.67	13.33	2.04	11.37	13.17	15.44
10000	187.68	4.9	182.05	191.04	189.95	10000	180.93	15.88	198.27	177.46	167.08							10000	17.44	2.29	17.54	19.67	15.1

## Sheet: Fig2D
Tumor volume_mm^3
	vehicle					RRSP-DTB					RRSP-RBD-DTB
days	M1	M2	M3	M4	M5	M1	M2	M3	M4	M5	M1	M2	M3	M4	M5
7	58.5385	66.27	45.864	114.95	72.5	75.106	96.228	60.016	68.479	39.5035	89.2375	74.431	34.983	67.228	59.248
10	109.8	106.434	60.7475	221.952	91.854	109.242	85.176	82.524	77.315	41.6	65.664	61.852	32.49	87.48	29.4335
12	166.464	148.84	102.344	315.171	132.618	167.445	113.438	111.25	102.752	58.5385	52.9	62.9565	31.046	62.9565	25.1125
14	295.856	282.014	143.258	401.157	240.318	272.16	224.325	159.201	174.902	100.048	63.75	62.9565	29.4335	66.654	20.23
17	594.104	711.504	200.9	382.235	397.808	537.464	463.736	246.114	377.257	210.392	52.9	58.19	49.368	46.2275	17.9685
19	886.075	991.27	342.216	439.002	594.104	631.236	694.575	355.74	494.1	311.272	36.504	40.3065	35.2	35.378	16.896
21	1304.24	1318.2	449.748	740.664	734.832	896.896	766.324	443.784	733.482	416.304	43.4515	56.3295	23.8875	36.963	15.8565
24											42.592	67.5	13.328	34.656	10.935
26											48.668	58.2435	14.297	58.19	7.406
28											44.1	0	20.1465	0	8.64
31											32.49	41.1845	28.175	63.6265	8.352
33											45.496	41.1845	23.698	0	8.928
35											52.65	45.864	31.941	27.216	5.6
41											39.5035	56.144	37.6	42.598	10.976
47											46.575	215.475	105.593	48	0
54											0	843.648	431.695	0	20.48
59											0	1442.14	995.66	68.9	42
Body weight_g
	vehicle					RRSP-DTB					RRSP-RBD-DTB
days	M1	M2	M3	M4	M5	M1	M2	M3	M4	M5	M1	M2	M3	M4	M5
7	20.1	17.1	19.8	17.5	18.6	19.6	14.1	18.7	15	16.9	19.8	17.8	19.4	18.2	18.8
10	19.9	16.6	21.5	17.4	19	19.3	14.2	20.1	16.3	18.6	20.4	19.6	21.6	19.3	18.7
12	19.7	16.9	22.3	17	18.8	20.1	14.8	20.6	16.4	19.1	20.5	19.7	22.1	18.7	18.3
14	20.6	17.6	23	17.5	19.2	20.4	15.3	21.3	17.3	19.8	20.9	20.4	22.6	19.5	18.2
17	17.8	15.2	20.8	15.9	17.5	20.4	14.2	21.1	16.7	19.2	21.3	21.6	23.7	20	18.2
19	18.5	16.2	22.2	16.4	18.9	19.9	14.1	21	15.9	18.5	20.7	21.2	24.2	19.6	18
21	18.6	16.6	22.6	16.4	19.2	20.1	13.3	21	15.8	18.9	21.2	21.4	24	19.7	17.9
24											21.8	22.3	24.7	20.5	17.7
26											22	22.3	25	21	17.4
28											22	21.7	25	21.1	17.4
31											21.7	21.1	24.6	21.2	18.1
33											21.5	21.2	25.1	21.6	18.4
35											21.2	21.2	24.5	20.9	18.8
41											20.8	21.1	24.2	20.7	19.6
47											19.6	19.4	23.9	19.6	18.1
54											21.3	20.7	23.5	21.1	18.5
59											21.4	20.5	23.2	20.3	19

## Sheet: Fig3A
			EC50 (nM)		log 10 EC50 (nM)
cell line	origin	RAS mutation	RRSP-TAT	RRSP-v1-TAT	RRSP-TAT	RRSP-v1-TAT
HOS	human	WT*	>2000	118.632	3.3	2.0742
Rh30	human	WT*	>2000	133.409	3.3	2.12519
Rh41	human	WT*	>2000	>2000	3.3	3.3
BxPC-3	human	WT*	>2000	>2000	3.3	3.3
PC-3	human	WT*	>2000	>2000	3.3	3.3
DU145	human	WT*	>2000	559.67	3.3	2.74793
Mewo	human	WT*	>2000	>2000	3.3	3.3
OVCAR-3	human	WT*	>2000	1764.73	3.3	3.24668
H522	human	WT*	>2000	>2000	3.3	3.3
OUMS-23	human	WT*	>2000	>2000	3.3	3.3
A2058	human	WT*	>2000	>2000	3.3	3.3
WiDr (HT-29)	human	WT*	>2000	>2000	3.3	3.3
SW48	human	WT*	>2000	>2000	3.3	3.3
253JB-V	human	WT*	>2000	1314.2	3.3	3.11866
SW480	human	KRAS G12V*	>2000	>2000	3.3	3.3
PANC-1	human	KRAS G12D*	>2000	>2000	3.3	3.3
MIA PaCa-2	human	KRAS G12C*	>2000	1567.49	3.3	3.1952
T24	human	HRAS G12V*	>2000	237.439	3.3	2.37555
RD	human	NRAS Q61H*	>2000	87.0943	3.3	1.93999
A-549	human	KRAS G12S*	>2000	>2000	3.3	3.3
SW620	human	KRAS G12V*	>2000	>2000	3.3	3.3
QGP-1	human	KRAS G12V*	>2000	686.514	3.3	2.83665
SW837	human	KRAS G12C*	>2000	547.848	3.3	2.73866
Lovo	human	KRAS G13D*	>2000	>2000	3.3	3.3
143B	human	KRAS G12S, A59T*	>2000	119.339	3.3	2.07678
DLD-1	human	KRAS G13D*	>2000	>2000	3.3	3.3
HCT 116	human	KRAS G13D*	>2000	>2000	3.3	3.3
B16-F10	mouse	WT**	>2000	>2000	3.3	3.3
4T1	mouse	WT**	>2000	938.34	3.3	2.97236
RenCa	mouse	WT**	>2000	>2000	3.3	3.3
MC-38	mouse	WT**	>2000	>2000	3.3	3.3
MB49	mouse	KRAS-G12S**	>2000	>2000	3.3	3.3
3LL (LL/2)	mouse	KRAS-G12C, NRAS-Q61H**	>2000	589.959	3.3	2.77082
CT26	mouse	KRAS-G12D, V8M**	>2000	162.16	3.3	2.20994
Colon-26	mouse	KRAS-G12D, V8M**	>2000	657.822	3.3	2.81811
		*from DepMap database
		**from KRAS exon 2 sequencing results of extracted DNA and literature (see the sheet 'Cell line data')

## Sheet: Fig3C,3D
tumor	type	% Tumor growth_average*	% Tumor growth_SE*	p-value**	in vitro AUC
MC-38	syngeneic, RAS-WT	-14.6158	10.3	0.0324927	0.952005
CT-26	syngeneic, RAS-Mt	-4.42715	5.6	0.0307834	0.0480746
Colon-26	syngeneic, RAS-Mt	14.6442	6.52281	0.00541462	0.412843
4T1	syngeneic, RAS-WT	32.1766	12.1198	0.0142295	0.393054
B16F10	syngeneic, RAS-WT	50.3446	31.0565	0.00730106	0.816477
DLD-1	xenograft, RAS-Mt	51.5398	18.6318	0.187752	0.922312
MB-49	syngeneic, RAS-Mt	58.9407	12.5571	0.00341822	0.804369
SW480	xenograft, RAS-Mt	61.1396	22.4906	0.365145	0.657849
SW620	xenograft, RAS-Mt	66.4522	13.9727	0.0544707	0.771903
143B	xenograft, RAS-Mt	82.8048	11.9441	0	0
Rh30	xenograft, RAS-WT	95.5989	26.5677	0.70097	0.121902
HCT116	xenograft, RAS-Mt	105.155	32.2582	0.685715	0.723466
LL/2	syngeneic, RAS-Mt	105.516	23.6067	0.874286	0.5833
RENCA	syngeneic, RAS-WT	110.997	51.737	0.487852	0.899004
Rh41	xenograft, RAS-WT	112.949	50.3515	0.835173	1
WiDr	xenograft, RAS-WT	129.246	26.7831	0.645982	0.739531
		*Individual data are provided in Fig S11 and S12
		**P-value, unpaired two-tailed t-test vs. vehicle control

## Sheet: Fig3E
Tumor volume_mm^3																		Body weight_g
CT-26 (cohort 1)																		CT-26 (cohort 1)
	vehicle	vehicle	vehicle	vehicle	vehicle	vehicle	50 mg/kg	50 mg/kg	50 mg/kg	50 mg/kg	50 mg/kg	50 mg/kg							vehicle	vehicle	vehicle	vehicle	vehicle	vehicle	50 mg/kg	50 mg/kg	50 mg/kg	50 mg/kg	50 mg/kg	50 mg/kg
day	M1	M2	M3	M4	M5	M6	M7	M8	M9	M10	M11	M12						day	M1	M2	M3	M4	M5	M6	M7	M8	M9	M10	M11	M12
6	125.001	109.346	139.552	121.68	98.696	75.9375	109.35	75.9375	91.6735	122.304	105	126.711						6	17	17.7	17.3	19.4	19.3	19.1	17.5	18.3	20.3	19.6	19.4	17.9
8	138.083	214.2	115.248	192.496	155.787	81.792	74.431	110.412	125.736	139.24	116.573	142.2						8	17.8	18.6	17.6	19.8	20.1	18.9	17.6	18.9	19.1	19.4	20	17.5
10	204.404	311.15	238.136	180	151.078	63.7905	83.75	124.384	99.6415	103.518	78.292	130.144						10	17.8	18.9	17.8	19.9	20.5	19.3	17.3	18.5	19	20.7	20.5	18.3
12	247.45	530.464	292.378	228.939	178.746	80.6285	74.06	98.75	113.764	93.288	33.462	144.462						12	17.4	18.3	17.6	19.7	20.1	19	17.7	19	19.4	21.2	21.1	19.2
14	387.099	949.442	484.075	406.782	269.5	82.8375	78.4195	103.243	94.8395	97.5375	39.424	137.924						14	17.5	18.6	17.8	19.5	20.1	19	16.6	17.8	18.3	18.9	19.7	18.5
17	710.696	1308.86	631.8	423.673	555.038	125.087	34.848	81.466	75.504	52.6965	0	87.552						17	18.5	19.6	17.4	20.1	20.6	19.8	17.1	18.6	19.2	20	20	19
19	1177.25	1960.58	795.906	640.512	970.444	163.8	30.625	67.76	49.818	35.378	0	55.566						19	18.9	20.8	16.8	20.6	20.9	19.9	17.5	19.1	19.8	20.5	20.3	19.5
21	1529.91		837.522	876.096	1564.67	230.868	19.343	87.814	38.88	27.5625	0	43.32						21	20.2		17.7	21.2	22.1	20.4	17.8	19.3	20.5	20.3	20.1	19.1
24			1369.33	1613.95		457.925	0	132.678	17.7785	0	0	42.496						24			18.6	21.8		20.9	18.4	19.2	21.4	20.6	20.9	20.2
26						770	0	166.518	0	0	0	42.496						26							18.1	19.5	21.1	20.9	20.5	19.7
29						1537	0	372.552	0	0	0	81.733						29
32							0	609.917	0	0	0	140.981						32
35							0	836.482	0	0	0	329.062						35
38							0	1398.22	0	0	0	539.908						38
41												1047						41
CT-26 (cohort 2)																		CT-26 (cohort 2)
	vehicle	vehicle	vehicle	vehicle	vehicle									50 mg/kg	50 mg/kg				vehicle	vehicle	vehicle	vehicle	vehicle									50 mg/kg	50 mg/kg
day	M1	M2	M3	M4	M5									M14	M15			day	M1	M2	M3	M4	M5									M14	M15
5	39.882	130.537	62.208	79.376	96.768									67.8375	116.032			5	19.7	18.9	21.2	17.9	19.7									19.5	18.5
6	80.6285	135	94.64	86.0625	136.416									70.664	95			6	19.6	19.2	21.3	18.5	19.7									20	19.4
8	112.36	169.016	100.602	107.5	105.644									149.454	118.976			8	20.1	19.6	22	18.4	19.8									19.8	19.9
10	131.196	214.245	136.462	136.25	150.528									122.192	147.6			10	19.8	19.7	21.5	18.3	20									19.2	19.4
11	154.791	260.876	121	198.417	199.888									118.976	142.97			11	20.1	19.3	21.4	18.3	19.6									18.5	19.4
13	182.952	330.672	149.683	326.592	237.402									153.062	165.292			13	20.4	20.2	22.3	18.8	20									18.7	20
14	243.648	414.304	150.701	379.456	243.936									109.242	153.76			14	20.6	20.5	22.9	19.1	20.2									18.6	19.6
17	198.575	523.45	207.025	437.452	430.336									101.439	106.742			17	20.5	20.3	22.3	19	20.1									18.9	19.6
19	363.096	768.35	272.16	471.897	490.392									120.328	96.9105			19	21	21	22.8	19.5	20.8									20	20.3
21	298.424	962.948	277.108	575.1	639.9									153.062	58.19			21	21	21.8	23.2	19.7	21.6									20	20.6
24	529	1565	506.944	1003.94	1160.32									184.19	60.75			24	21.1	22.3	23.4	20.3	21.7									20.5	20.6
26	592.457	1881.74	510.3	1193.9	1394.86									306.656	64.061			26	21.4	22.6	23.7	20.3	22									20.6	20.2
28	1000.69		680	1564.51	1939.25									413.343	0			28	22.3		23.8	19.5	23									21.1	20.6
31	1671.61		909.72	1532.03										848.318	0			31	22.8		24.8	19.1										21.3	20.4
35			1614.13											1904.4	0			35			25.5											22.8	21
40														3146.83	0			40														24.2	21.8
46															0			46															21.3
52															0			52															21.5
59															0			59															22.5
CT-26 (cohort 3)																		CT-26 (cohort 3)
	vehicle	vehicle																	vehicle	vehicle
day	M1	M2																day	M1	M2
6	123.576	172.8																6	20.2	19.3
7	145.762	169.882																7	20.9	20.2
8	175.071	239.58																8	20.5	19.2
11	239.805	416.623																11	20.6	19.6
12	282.906	408.786																12	20.5	19.9
14	384.592	538.208																14	20.5	19.8
16	517.495	775.098																16	21.2	20.3
18	670.592	937.125																18	21.5	20.3
20	921.984	1303.2																20	21.7	21.1
23	1599.7	2337.1																23	23.2	22.4
27	2496																	27	21.8
32																		32
36																		36

## Sheet: Fig3F
Tumor volume_mm^3																		Body weight_g
MC-38 (cohort 1)																		MC-38 (cohort 1)
	vehicle	vehicle	vehicle	vehicle	vehicle	vehicle	50 mg/kg (x6)	50 mg/kg (x6)	50 mg/kg (x6)	50 mg/kg (x6)	50 mg/kg (x6)	50 mg/kg (x6)							vehicle	vehicle	vehicle	vehicle	vehicle	vehicle	50 mg/kg (x6)	50 mg/kg (x6)	50 mg/kg (x6)	50 mg/kg (x6)	50 mg/kg (x6)	50 mg/kg (x6)
day	M1	M2	M3	M4	M5	M6	M7	M8	M9	M10	M11	M12						day	M1	M2	M3	M4	M5	M6	M7	M8	M9	M10	M11	M12
6	187.272	176.128	87.1335	136.458	144.462	122.4	142.688	131.584	172.062	180.774	86.4	90						6	16.3	18	17.8	17	16.4	17	16.6	15.7	16.5	14.5	17.1	15.9
8	163.8	254.634	81.634	149.454	128.304	140.981	197.966	139.606	219.375	231.184	89.7345	93.636						8	16.2	17.9	16.7	16.5	16.2	16.7	17.2	15.8	16.2	14.4	17.2	16.2
10	118.8	271.779	67.712	199.888	174.6	203.456	221.812	142.721	214.243	185.9	89.232	77.184						10	16.8	18.5	17.4	16.8	16.7	17.4	17.9	16.3	17.6	15	18	17.1
12	107.217	295.488	38.88	332.12	183.6	240.43	181.8	97.344	159.744	116.463	82.472	81.733						12	16.5	17.8	17	16.5	16.5	17.5	18	16.6	16.5	15.2	17.6	16.7
14	178.024	557.861	59.976	491.834	254.714	290.304	117.978	108.9	156.816	75.712	137.677	71.7925						14	16.7	18.1	17.8	16.6	16.2	17.5	18.1	16.9	17.3	15.6	18.2	16.9
16	269.769	691.562	45.387	573.056	355.74	462.25	67.3745	51.772	92.697	78.75	140.4	48						16	17.5	18.9	18.3	17.2	17.2	17.8	19	17	18.3	16.2	17.8	16.9
18	422.331	998.004	111.392	769.153	497.448	538.65	47.9085	0	82.8375	60.984	204.732	42.439						18	18.3	19.4	18.1	18	17.3	18.2	18.9	17.8	18.9	16.1	18.1	17.3
20	681.408	1515.52	163.35	1058.75	608.654	730	47.432	0	0	63.0375	323.438	0						20	18.1	19.8	18.5	17.9	17.8	18.3	18.8	17.3	18.1	16.1	17.7	17.2
21	871.2	1706.9	220.32	1259.39	748.015	898.128	59.248	0	0	49.392	346.286	0						21	18.7	20.3	18.3	18.1	17.9	18.6	19.3	17.6	18.6	16.5	18.3	17.1
24	1749.6	2279.75	389.803	2075.57	1338.21	1651.95	39.2	0	0	102.06	831.744	0						24	19.7	18.5	19.5	18.8	18.4	19.3	19.3	18	19.1	16.1	18.7	17.5
26			634				89.232	0	0	235.468	1426.44	0						26							18.9	17.8	18.6	16.6	19.2	18.1
28			1020				186.293	0	0	358.112	2514.78	0						28							19.2	18.4	19.1	16.6	18.8	17.9
31							420.079	0	55.296	757.12		0						31							19.6	18.6	19.7	17.3		18.1
35							1467.11	0	102.528	2070		0						35							20.9	18.3	19.6	18.4		18.4
38								0	271.062			0						38							22.5	19.3	20	19.8		18.6
43								0	1073.34			0						43
MC-38 (cohort 2)																		MC-38 (cohort 2)
	vehicle	vehicle										50 mg/kg (x6)	50 mg/kg (x6)	50 mg/kg (x6)	50 mg/kg (x6)	50 mg/kg (x6)	50 mg/kg (x6)		vehicle	vehicle										50 mg/kg (x6)	50 mg/kg (x6)	50 mg/kg (x6)	50 mg/kg (x6)	50 mg/kg (x6)	50 mg/kg (x6)
day	M1	M2										M12	M13	M14	M15	M16	M17	day	M1	M2										M12	M13	M14	M15	M16	M17
5	179.56	73.2305										55.473	126.711	117.74	73.002	94.1015	140.981	5	18.7	17.5										17.8	17.1	16.6	16.7	16.8	16.7
6	208.883	117.74										67.76	186.476	154.649	97.686	102.06	165.233	6	18.6	17.5										17.8	17.1	16.85	16.7	16.8	16.85
7	238.206	103.518										89.856	246.24	191.558	164.255	166.887	189.486	7	18.5	18.1										17.5	17.1	17.1	16.6	17	17
8	234.196	110.808										124.025	234.406	194.4	173.225	215.136	247.5	8	18.1	17.5										18.5	16.9	16.9	17.1	17	16.7
9	262.808	115.34										139.707	229.992	229.147	276.538	233.438	291.688	9	17.9	17.3										17.3	16.7	16.9	16.9	17.2	16.6
10	285.948	145.8										167.088	183.75	184.96	234.406	225.4	250.463	10	18	17.4										17.9	17.6	16.9	16.8	17.2	17
12	370.881	144										105	157.696	171.088	170.667	222.188	173.225	12	18.2	17.6										16.8	18.1	15.8	16.9	17.6	16.2
13	327.228	144										89.856	136.93	132.962	115.34	151.838	135	13	19	17.9										17.2	18.6	17.5	16.7	17.8	16.7
14	443.034	137.924										106.641	120.6	149.988	127.832	135.816	149.988	14	18.5	18										17.2	18.9	17.7	16.8	18.3	17.2
15	415.853	176.824										85.9545	91.404	110.107	95.9465	127.056	102.689	15	18.9	17.8										17.2	18.9	17.7	16.8	18.7	17.5
17	835.029	256.608										65.268	62.208	70.227	64.061	88.938	78.75	17
20	1864.48	454.674										46.746	49.368	47.432	68.6458	52.65	78.416	20
23	3171.71	968										0	0	0	73.2305	24.854	36.1415	23
26		1773.67										0	0	0	228.888	0	0	26
28												0	0	0	464.64	0	0	28
34												0	0	0	2958.4	0	0	34
MC-38 (cohort 3)																		MC-38 (cohort 3)
	vehicle	vehicle	vehicle	vehicle	vehicle														vehicle	vehicle	vehicle	vehicle	vehicle
day	M1	M2	M3	M4	M5													day	M1	M2	M3	M4	M5
5	136.462	70.886	81.25	75.429	134.018													5	19.8	20.4	20.1	20.6	17.6
6	153.76	108.9	113.438	132.278	216.625													6	20.5	21.5	20.3	20.7	18.2
8	181.804	102.85	128.576	99.0945	141.288													8	20.8	21.5	21.3	21.1	18.4
10	212.544	172.032	171.166	97.47	171.058													10	21.4	22.2	21.2	21.3	18.8
11	232.73	201.144	207.025	85.833	204.912													11	18.4	22.3	21.8	21.7	19.5
13	287.086	233.428	209.088	119.422	281.25													13	17.6	22.9	21.9	21.9	19.5
14	334.116	211.25	199.761	140.306	282.437													14	18.8	22.6	22	19.4	17.7
17	545	366.776	311.272	254.634	538.65													17
19	729	514.865	599.04	329.476	710.572													19
21	1220.61	754.29	599.04	468.308	933.093													21
24	1724.8	1376.15	1367.78	1103.38	1731.38													24
26	1929.1	1783.06	1441.65	1732.5	2667.15													26
28	2202.41	2048.2	1942.59	2203.28														28
31			3215.62															31
35																		35

[truncated: 20 more sheets: Fig3E,F(KM-plot), Fig3G, Fig3K, Fig4A, Fig4E, Fig4F, Fig5C, Fig5D, Fig5F, Fig5I, FigS1, FigS5, FigS9, FigS11, FigS12A-CT26, FigS12A-MC38, FigS12B, FigS16, FigS20C, FigS25B]
